# Supplementary material for: Social status and ejaculate composition in the house mouse
Source: Philos Trans R Soc Lond B Biol Sci. 2020 Oct 19;375(1813):20200083. doi: 10.1098/rstb.2020.0083 (PMC7661446; doi:10.1098/rstb.2020.0083)
Supplement: Supplementary Data Reproductive Traits [file rstb20200083supp2.xlsx]

## Sheet: Title 
Data files for: Social status and ejaculate composition in the house mouse Helen L. Bayram, Catarina Franco, Philip Brownridge, Amy J. Claydon, Natalie Koch, Jane L. Hurst, Robert J. Beynon, Paula Stockley
Reproductive traits 1 = full dataset collected post-mortem (with individual organ weights)
Reproductive traits 2 = data used in analyses (with combined organ weights and sperm counts)
Sperm counts = full dataset showing individual sperm counts
Protein concentrations = protein concentration from seminal vesicle sectretions

## Sheet: Reproductive traits 1
		Mass (g)
			Testes		Seminal Vesicle		Epididymis
order	Mouse ID	Body	Left	Right	Left	Right	Left	Right	preputial g	Litter
1	11698	19.8	0.104	0.1	0.05	0.053	0.034	0.031	0.039	8
2	11719	23.7	0.11	0.104	0.068	0.056	0.032	0.03	0.131	5
3	11714	21.17	0.089	0.092	0.03	0.031	0.032	0.033	0.068	4
4	11734	18.82	0.086	0.086	0.038	0.044	0.033	0.028	0.022	7
5	11729	20.06	0.105	0.095	0.048	0.052	0.032	0.031	0.055	6
6	11684	22.46	0.092	0.088	0.076	0.08	0.033	0.035	0.112	1
7	11682	21.5	0.081	0.072	0.048	0.054	0.023	0.029	0.163	1
8	11696	25.64	0.102	0.099	0.063	0.059	0.029	0.028	0.106	8
9	11680	24.05	0.091	0.083	0.071	0.077	0.035	0.033	0.139	1
10	11681	24.98	0.1	0.091	0.065	0.068	0.031	0.032	0.096	1
11	11691	24.45	0.095	0.088	0.054	0.057	0.033	0.027	0.097	2
12	11713	23.5	0.101	0.096	0.038	0.038	0.037	0.034	0.037	4
13	11689	20.97	0.101	0.096	0.045	0.043	0.032	0.033	0.055	2
14	11697	25.22	0.116	0.11	0.047	0.058	0.032	0.032	0.079	8
15	11690	18.81	0.088	0.082	0.039	0.045	0.027	0.027	0.05	2
16	11728	17.63	0.091	0.086	0.041	0.041	0.029	0.028	0.031	6
17	11735	18.18	0.085	0.079	0.042	0.05	0.035	0.031	0.06	7
18	11720	16.56	0.068	0.065	0.028	0.032	0.026	0.022	0.026	5
19	11727	19.35	0.095	0.091	0.056	0.055	0.026	0.03	0.046	6
20	11683	20.52	0.083	0.082	0.032	0.057	0.025	0.027	0.087	1
21	11688	21.48	0.082	0.081	0.06	0.067	0.029	0.03	0.065	2
22	11721	22.66	0.092	0.089	0.067	0.073	0.027	0.027	0.102	5
23	11726	17.81	0.091	0.085	0.062	0.062	0.029	0.028	0.039	6
24	11685	20.98	0.087	0.085	0.052	0.05	0.033	0.033	0.025	1

## Sheet: Reproductive traits2
Mouse ID	Cage ID	Litter ID	Treatment group	Sperm count	Body mass (g)	Testes mass (g)	Seminal vesicles mass (g)	Epididymides mass (g)	Preputial glands mass (g)
11719	4	5	D	1.2775e+07	23.7	0.214	0.124	0.062	0.131
11714	7	4	D	1.365e+07	21.17	0.181	0.061	0.065	0.068
11684	2	1	D	1.6325e+07	22.46	0.18	0.156	0.068	0.112
11696	6	8	D	6750000	25.64	0.201	0.122	0.057	0.106
11680	1	1	D	14025000	24.05	0.174	0.148	0.068	0.139
11735	8	7	D	12150000	18.18	0.164	0.092	0.066	0.06
11688	3	2	D	14000000	21.48	0.163	0.127	0.059	0.065
11726	5	6	D	15475000	17.81	0.176	0.124	0.057	0.039
11698	15	8	C	10100000	19.8	0.204	0.103	0.065	0.039
11729	16	6	C	12850000	20.06	0.2	0.1	0.063	0.055
11682	9	1	C	7.7e+06	21.5	0.153	0.102	0.052	0.163
11691	15	2	C	8675000	24.45	0.183	0.111	0.06	0.097
11690	11	2	C	10675000	18.81	0.17	0.084	0.054	0.05
11728	13	6	C	10550000	17.63	0.177	0.082	0.057	0.031
11721	12	5	C	1.0275e+07	22.66	0.181	0.14	0.054	0.102
11685	10	1	C	9200000	20.98	0.172	0.102	0.066	0.025
11734	8	7	S	6425000	18.82	0.172	0.082	0.061	0.022
11681	1	1	S	8250000	24.98	0.191	0.133	0.063	0.096
11713	7	4	S	8725000	23.5	0.197	0.076	0.071	0.037
11689	3	2	S	11475000	20.97	0.197	0.088	0.065	0.055
11697	6	8	S	7.975e+06	25.22	0.226	0.105	0.064	0.079
11720	4	5	S	5550000	16.56	0.133	0.06	0.048	0.026
11727	5	6	S	9050000	19.35	0.186	0.111	0.056	0.046
11683	2	1	S	5700000	20.52	0.165	0.089	0.052	0.087
			D = dominant
			S = subordinate
			C = control

## Sheet: Sperm counts
					Epididymal count
	Mouse ID	1	2	3	4	5	Ave	1	2	3	4	5	Ave	Ave Ave	per ml	Litter	Treatment group
1	11698	37	47	40	43	37	40.8	53	32	39	43	33	40	40.4	10100000	8	C
2	11719	35	58	61	52	61	53.4	46	39	51	48	60	48.8	51.1	1.2775e+07	5	D
3	11714	50	53	54	53	64	54.8	53	51	45	59	64	54.4	54.6	1.365e+07	4	D
4	11734	23	22	20	36	31	26.4	19	23	31	23	29	25	25.7	6425000	7	S
5	11729	50	51	57	59	55	54.4	48	47	47	51	49	48.4	51.4	12850000	6	C
6	11684	72	56	63	64	55	62	56	65	61	74	87	68.6	65.3	1.6325e+07	1	D
7	11682	29	31	28	34	29	30.2	28	37	29	31	32	31.4	30.8	7.7e+06	1	C
8	11696	25	25	36	24	25	27	20	36	26	32	21	27	27	6750000	8	D
9	11680	58	52	63	49	64	57.2	49	70	55	54	47	55	56.1	14025000	1	D
10	11681	35	33	30	29	33	32	43	21	35	35	36	34	33	8250000	1	S
11	11691	35	38	31	34	28	33.2	40	32	31	42	36	36.2	34.7	8675000	2	C
12	11713	34	41	29	30	28	32.4	42	45	26	41	33	37.4	34.9	8725000	4	S
13	11689	46	44	40	50	45	45	50	31	57	50	46	46.8	45.9	11475000	2	S
14	11697	30	29	27	37	31	30.8	37	30	36	33	29	33	31.9	7.975e+06	8	S
15	11690	49	41	46	45	31	42.4	39	45	53	38	40	43	42.7	10675000	2	C
16	11728	36	34	55	49	40	42.8	36	48	49	38	37	41.6	42.2	10550000	6	C
17	11735	51	39	59	45	52	49.2	54	49	49	53	35	48	48.6	12150000	7	D
18	11720	17	28	19	29	17	22	18	28	22	21	23	22.4	22.2	5550000	5	S
19	11727	33	37	25	37	44	35.2	37	39	37	51	22	37.2	36.2	9050000	6	S
20	11683	16	26	24	25	23	22.8	24	26	20	23	21	22.8	22.8	5700000	1	S
21	11688	52	60	54	55	65	57.2	55	46	62	50	61	54.8	56	14000000	2	D
22	11721	36	52	39	41	41	41.8	35	56	28	37	46	40.4	41.1	1.0275e+07	5	C
23	11726	81	55	59	54	58	61.4	69	71	44	72	56	62.4	61.9	15475000	6	D
24	11685	38	35	32	34	37	35.2	36	40	36	43	37	38.4	36.8	9200000	1	C
														Ave = Average			C = Control
																	D = Dominant
																	S = Subordinate

## Sheet: Protein concentrations
Mouse ID	Status	ug/ml protein concentration in seminal vesicle secretion
11682	Control	7122.3
11685	Control	6806
11690	Control	9230.4
11691	Control	7276.3
11698	Control	6474.4
11721	Control	4608.2
11728	Control	8010.1
71729	Control	5258
11680	Dom	8296.3
11684	Dom	6299.7
11688	Dom	7338.6
11696	Dom	7694.7
11714	Dom	7893
11719	Dom	6795.6
11726	Dom	7235.7
11735	Dom	6446.1
11681	Sub	9601.5
11683	Sub	7144.1
11689	Sub	8365.2
11697	Sub	7237.6
11713	Sub	9445.7
11720	Sub	7251.7
11727	Sub	8637.2
11734	Sub	8006.4
	Dom = dominant
	Sub = subordinate
